# Supplementary material for: Genetic Diversity and Maternal Phylogenetic Relationships among Populations and Strains of Arabian Show Horses
Source: Animals (Basel). 2023 Jun 17;13(12):2021. doi: 10.3390/ani13122021 (PMC10295422; doi:10.3390/ani13122021)
Supplement: Supplementary file 1 [file animals-13-02021-s001.zip]

Archive with 1 entries (1 files):
- animals-2373637-supplementary.pdf
